# Supplementary material for: First Detection of West Nile Virus by Nasopharyngeal Swab, Followed by Phylogenetic Analysis
Source: Pathogens. 2024 Nov 20;13(11):1023. doi: 10.3390/pathogens13111023 (PMC11597865; doi:10.3390/pathogens13111023)
Supplement: Supplementary file 1 [file pathogens-13-01023-s001.zip]

Archive with 1 entries (1 files):
- pathogens-3243828-supplementary.pdf
